# Supplementary material for: RNA-Interference Pathways Display High Rates of Adaptive Protein Evolution in Multiple Invertebrates
Source: Genetics. 2018 Feb 1;208(4):1585–99. doi: 10.1534/genetics.117.300567 (PMC5887150; doi:10.1534/genetics.117.300567)
Supplement: Supplementary file 1 [file 1585TableS1.txt]

Gene	Flybase ID (s)	Pathway	Example References	Function
AGO1	FBgn0262739	miRNA	Okamura et al, 2004	Primary miRNA effector. Binds miRNAs.
AGO2	FBgn0087035	viRNA	Wang et al, 2006; van Rij et al, 2006	Primary siRNA effector broadly required for antiviral defense.
AGO3	FBgn0250816	piRNA - effector	Brennecke et al, 2007; Gunawardane et al, 2007	Sense piRNA-binding argonaute which slices antisense transcripts.
armi	FBgn0041164	piRNA - biogenesis	Saito et al, 2010	Directly binds Piwi and helps localize to Yb bodies, site of primary piRNA biogenesis.
Ars2	FBgn0033062	miRNA	Gruber et al, 2009; Sabin et al 2009	Nuclear capping component required for miRNA and siRNA biogenesis by interacting with microprocessor complex and Dcr-2, respectively.
arx	FBgn0036826	piRNA - effector	Ohtani et al, 2013; Donertas et al, 2013	Interacts with Piwi in the nucleus and is required for Piwi effector function.
bel	FBgn0263231	piRNA	Lo et al, 2016	Regulates transposon and transgene expression genetically upstream of Spindle-E.
csul	FBgn0015925	piRNA - effector	Kirino et al, 2009	Methylates arginines on piRNA pathway AGO proteins, promoting stability and interaction with other piRNA pathway factors.
cuff	FBgn0260932	piRNA - transcriptional	Pane et al, 2012; Mohn et al, 2014	Promotes transcription of piRNA clusters through deadlock and rhino interaction.
Dcr-1	FBgn0039016	miRNA	Jiang et al, 2005; Saito et al, 2005	Enzyme responsible for mature miRNA biogenesis from pre-miRNA.
Dcr-2	FBgn0034246	viRNA	Wang et al, 2006; Galiana-Arnoux et al, 2006	Recognises and dices dsRNA into siRNA. Broadly required for antiviral defense.
del	FBgn0086251	piRNA - transcriptional	Mohn et al, 2014; Parhad et al, 2017	Complexes with rhino and cutoff and directs rhino to piRNA clusters.
drosha	FBgn0026722	miRNA	Lee et al, 2003	Effector of microprocessor complex, generates pre-miRNA from pri-miRNA .
egg	FBgn0086908	piRNA - transcriptional	Rangan et al, 2011; Sienski et al, 2015	Histone methyltransferase which promotes cluster transcription and specifically required for heterochromatinization of TE insertions.
FMR1	FBgn0086908	siRNA	Ishizuka et al, 2002	RNA-binding protein that complexes with AGO2, Dcr-2, and ribosomes.
Hel25E	FBgn0014189	piRNA - biogenesis	Zhang et al, 2012; Zhang et al 2014	Binds cluster transcripts and suppresses splicing during nuclear export.
hen1	FBgn0033686	piRNA - biogenesis	Saito et al, 2007; Horwich et al, 2007	3' O-methyltransferase for piRNAs and siRNAs.
krimp	FBgn0034098	piRNA	Sato et al, 2015	Interacts with AGO3 to influence piRNA binding selectivity.
loqs	FBgn0032515	miRNA	Jiang et al, 2005; Saito et al, 2005	dsRNA-binding protein complexing with Dicer-1 (isoforms loqs-PA and loqs-PB) or Dicer-2 (isoform loqs-PD).
mael	FBgn0016034	piRNA - transcriptional	Sienski et al, 2012	Mediates transposon transcriptional silencing downstream of Piwi.
Mei-p26	FBgn0026206	miRNA	Neumuller et al, 2008	Negative regulator of miRNA biogenesis through AGO1 binding.
papi	FBgn0031401	piRNA - biogenesis	Saxe et al, 2013; Izumi et al, 2016	Promotes 3' end trimming and maturation of pre-piRNAs through interaction with Trimmer.
pasha	FBgn0039861	miRNA	Yeom et al, 2006	dsRNA binding protein which promotes drosha function in pre-miRNA biogenesis.
piwi (aub)	FBgn0004872/FBgn0000146	piRNA - effector	Brennecke et al, 2007	Antisense piRNA-binding argonaute which slices sense transcripts (cytoplasm) and mediates transcriptional silencing (nucleus).
qin	FBgn0263974	piRNA - biogenesis	Zhang et al, 2011	Required for proper ping-pong amplification. Colocalizes with aub and AGO3 in Drosophila germline.
r2d2	FBgn0031951	viRNA	Liu et al, 2003	Mediates transfer of siRNA from Dcr-2 to RISC, both broadly antiviral effectors.
rhi	FBgn0004400	piRNA - transcriptional	Klatenhoff et al, 2009; Mohn et al, 2014	Fly-specific HP1 paralogue localizing to dual-strand piRNA clusters, promoting transcription and serving as scaffold for Hel25E.
rm62	FBgn0003261	siRNA	Csink et al, 1994; Boeke et al, 2011	Role in RNAi-mediated transcriptional silencing downstream of RISC, perhaps through interaction with SU(VAR)3-9.
shu	FBgn0003401	piRNA - biogenesis	Olivieri et al, 2012; Preall et al, 2012	Required for piRNA biogenesis by unknown mechanism, downstream of Yb body formation. Localizes to Yb body.
spn-E	FBgn0003483	piRNA - biogenesis	Malone et al, 2009; Ryazansky et al, 2016	RNA helicase required for piRNA-bound AGO protein levels and piRNA biogenesis from dual-strand clusters.
squ	FBgn0267347	piRNA - effector	Haase et al, 2010	Binds Piwi and facilitates transposon repression without an effect on piRNA levels.
tapas	FBgn0027529	piRNA - biogenesis	Patil et al, 2014	Tudor domain-containing protien facilitates repression of Tes, piRNA biogenesis, and correct Piwi localization.
tejas	FBgn0033921	piRNA - biogenesis	Patil et al, 2010	Tudor-containing nuage component required for production of piRNAs.
trax	FBgn0038327	siRNA	Liu et al, 2009	C3PO component that removes siRNA passenger strand cleavage products.
trsn	FBgn0033528	siRNA	Liu et al, 2009	C3PO component that removes siRNA passenger strand cleavage products.
TSN	FBgn0035121	siRNA	Caudy et al, 2003	Nuclease associated with the RISC.
tudor	FBgn0003891	piRNA - biogenesis	Nishida et al, 2009	Binds aub and AGO3 through their sDMA modifications.
vasa	FBgn0283442	piRNA - biogenesis	Xiol et al, 2014	Helicase which promotes ping-pong amplification by transfering aub/Piwi-targeted RNA to AGO3.
vig	FBgn0024183	siRNA	Caudy et al, 2002	RISC component.
vret	FBgn0263143	piRNA - biogenesis	Zamparini et al, 2011	Tudor domain protein required for primary piRNA production. Interacts with Piwi/aub.
wde	FBgn0027499	piRNA - transcriptional	Koch et al, 2009	Eggless cofactor required for deposition of H3K9me3.
Yb	FBgn0000928,FBgn0051755,FBgn0037205	piRNA - biogenesis	Saito et al, 2010	Major component of 'Yb bodies', cytoplasmic granules responsible for primary piRNA biogenesis.
zuc	FBgn0261266	piRNA - biogenesis	Mohn et al, 2015; Han et al, 2015	Endoribouclease responsible for 5' end formation during primary piRNA biogenesis.
Table S1: Insect RNAi genes
A table with the gene names, FlyBase identifiers, subpathway involvement, references, and motivation for subpathway involvement for each insect gene analysed.
