# Supplementary material for: RNA-Interference Pathways Display High Rates of Adaptive Protein Evolution in Multiple Invertebrates
Source: Genetics. 2018 Feb 1;208(4):1585–99. doi: 10.1534/genetics.117.300567 (PMC5887150; doi:10.1534/genetics.117.300567)
Supplement: Supplementary file 2 [file 1585TableS2.txt]

Gene	C. elegans Wormbase ID
ACR-11	WBGene00000050
AIN-2	WBGene00015007
C04F12.1	WBGene00007297
CDC-25.1	WBGene00000386
DRH-3	WBGene00008400
DRSH-1	WBGene00009163
ERI-6	WBGene00016561
ERI-7	WBGene00016566
F57C9.7	WBGene00019013
GEI-11	WBGene00001568
HAF-6	WBGene00001816
HPO-24	WBGene00011945
MEL-26	WBGene00003209
MUT-16	WBGene00003508
MUT-2	WBGene00003499
PTR-2	WBGene00004217
RDE-10	WBGene00021634
RRF-1	WBGene00004508
RRF-2	WBGene00004509
RSD-6	WBGene00004684
ULP-5	WBGene00006740
W01A8.5	WBGene00012167
PASH-1	WBGene00011908
MEL-47	WBGene00017132
TSN-1	WBGene00006626
XRN-2	WBGene00006964
CUL-2	WBGene00000837
DCR-1	WBGene00000939
ERI-9	WBGene00016143
HENN-1	WBGene00015349
HPL-2	WBGene00001996
NHL-2	WBGene00003598
NRDE-1	WBGene00007577
RDE-4	WBGene00004326
SID-2	WBGene00004796
ZK418.8	WBGene00022737
CSR-1	WBGene00017641
DRH-1	WBGene00001090
EPI-1	WBGene00001328
ERI-1	WBGene00001332
ERI-5	WBGene00021419
LAM-1	WBGene00002247
RSD-2	WBGene00004681
F20A1.9	WBGene00017620
MUT-15	WBGene00011323
RDE-1	WBGene00004323
SID-1	WBGene00004795
WAGO-4	WBGene00010263
LAM-2	WBGene00016913
C35E7.8	WBGene00016460
EGO-1	WBGene00001214
EKL-1	WBGene00009052
PPW-1	WBGene00004093
PPW-2	WBGene00004094
PRG-1	WBGene00004178
PRG-2	WBGene00004179
RDE-2	WBGene00004324
SAGO-1	WBGene00019666
SAGO-2	WBGene00018921
SMG-2	WBGene00004880
WAGO-1	WBGene00011061
WAGO-2	WBGene00018862
WAGO-5	WBGene00022877
Y23H5A.3	WBGene00021270
ERGO-1	WBGene00019971
NRDE-2	WBGene00011333
PHO-1	WBGene00004020
PID-1	WBGene00017549
PIR-1	WBGene00011967
RRF-3	WBGene00004510
VIG-1	WBGene00006924
WAGO-11	WBGene00021711
ALG-3	WBGene00011910
ALG-4	WBGene00006449
CGH-1	WBGene00000479
MUT-7	WBGene00003504
TBP-1	WBGene00006542
Y37D8A.16	WBGene00012554
COGC-2	WBGene00000585
ERI-3	WBGene00021103
RDE-11	WBGene00023421
C14B1.7	WBGene00007578
C27H6.3	WBGene00007785
DCS-1	WBGene00000940
HRDE-1	WBGene00007624
MUT-14	WBGene00003507
NRDE-3	WBGene00019862
PRDE-1	WBGene00008995
RDE-12	WBGene00010280
WAGO-10	WBGene00020707
AIN-1	WBGene00015547
ALG-1	WBGene00000105
ALG-2	WBGene00000106
Table S2 Nematode RNAi genes
A table with gene names and WormBase identifiers for the genes used in C. briggsae and P. pacificus.
