# Supplementary material for: RNA-Interference Pathways Display High Rates of Adaptive Protein Evolution in Multiple Invertebrates
Source: Genetics. 2018 Feb 1;208(4):1585–99. doi: 10.1534/genetics.117.300567 (PMC5887150; doi:10.1534/genetics.117.300567)
Supplement: Supplementary file 3 [file 1585TableS3.txt]

Gene	Location
boyb	Germline
CG9925	Germline
csul	Germline
cuff	Germline
del	Germline
tud	Germline
vls	Germline
ago3	Germline
aub	Germline
hel25e	Germline
krimp	Germline
qin	Germline
rhi	Germline
spnE	Germline
squ	Germline
tejas	Germline
acn	Germline/Follicle cells
arp6	Germline/Follicle cells
CG3689	Germline/Follicle cells
CG3909	Germline/Follicle cells
CG7504	Germline/Follicle cells
CG9754	Germline/Follicle cells
droj2	Germline/Follicle cells
gasz	Germline/Follicle cells
his2av	Germline/Follicle cells
his33a	Germline/Follicle cells
mago	Germline/Follicle cells
mino	Germline/Follicle cells
tsu	Germline/Follicle cells
wde	Germline/Follicle cells
armi	Germline/Follicle cells
egg	Germline/Follicle cells
mael	Germline/Follicle cells
pimet	Germline/Follicle cells
shu	Germline/Follicle cells
vret	Germline/Follicle cells
adgf-a	Follicle cells
arx	Follicle cells
asf1	Follicle cells
atu	Follicle cells
caf1105	Follicle cells
CG14749	Follicle cells
CG4294	Follicle cells
CG5222	Follicle cells
CG5491	Follicle cells
CG6479	Follicle cells
CG7950	Follicle cells
CG8569	Follicle cells
CG8949	Follicle cells
ebi	Follicle cells
hdac3	Follicle cells
hmgd	Follicle cells
l3neo38	Follicle cells
mep1	Follicle cells
nup214	Follicle cells
nup54	Follicle cells
nup58	Follicle cells
omd	Follicle cells
patr-1	Follicle cells
sbr	Follicle cells
soyb	Follicle cells
tfiis	Follicle cells
top1	Follicle cells
veli	Follicle cells
yb	Follicle cells
Table S3: Extended piRNA pathway genes
The gene names and tissue-specificity of a larger set of piRNA-implicated genes used to calculate rates of adaptive evolution in the germline and soma of D. melanogaster.
