# Supplementary material for: RNA-Interference Pathways Display High Rates of Adaptive Protein Evolution in Multiple Invertebrates
Source: Genetics. 2018 Feb 1;208(4):1585–99. doi: 10.1534/genetics.117.300567 (PMC5887150; doi:10.1534/genetics.117.300567)
Supplement: Supplementary file 4 [file 1585TableS4.xlsx]

## Sheet: TableS3
Organism	Outgroup	Sampled alleles	Data Acquisition	Reference genome	Annotation Release
Drosophila melanogaster	Drosophila simulans	197	http://www.dpgp.org/dpgp3/DPGP3.html	Flybase Release 6	r6.02
Drosophila pseudoobscura	Drosophila miranda	11	http://pseudobase.biology.duke.edu/	Flybase Release 2	r2.9
Anopheles gambiae	Anopheles christyii/melas	24	SAMEA1964392,SAMEA2055794, SAMEA2055810,SAMEA2055935, SAMEA2056025,SAMEA2056029, SAMEA2056081,SAMEA2056178, SAMEA2056188,SAMEA2056339, SAMEA2056343,SAMEA2058436	AgamP3, PEST strain	PEST-AgamP3.7
Heliconius melpomene	Heliconius hecale	20	SRR1057594,SRR1057595,SRR1057596, SRR1057597,SRR1057598,SRR1057599, SRR1057600,SRR1057601,SRR1057602, SRR1057603	Release 1.1	r1.1
Bombyx mandarina	Bombyx huttoni	22	SRR020026,SRR020027,SRR020758,SRR020028, SRR020029,SRR020030,SRR020770,SRR020771, SRR020031,SRR020032,SRR020759,SRR020035, SRR020034,SRR020033,SRR020760,SRR020036, SRR020761,SRR020773,SRR020774,SRR020775, SRR020776,SRR020802,SRR020037,SRR020772, SRR020039,SRR020762,SRR020777,SRR020778, SRR020779,SRR020780,SRR020781,SRR020041, SRR020040,SRR020042,SRR020763,SRR020764, SRR020043,SRR020765,SRR020044,…	silkgenome (Bombyx mori)	N/A
Apis mellifera	Apis cerana	78	SRR957058,SRR957059,SRR957060,SRR957061, SRR957062,SRR957063,SRR957064,SRR957065, SRR957066,SRR957067,SRR957068,SRR957069, SRR957070,SRR957071,SRR957072,SRR957073, SRR957074,SRR957075,SRR957076,SRR957077, SRR957078,SRR957080,SRR957081,SRR957082, SRR957083,SRR957084,SRR957085,SRR957086, SRR957087,SRR957088,SRR957089,SRR957090, SRR957091,SRR957092,SRR957093,SRR957094, SRR957095,SRR957096,SRR957097	Release 4.5	OGSv3.2
Caenorhabditis briggsae	Caenorhabditis negoni	36	SRR1792917,SRR1792918,SRR1792919, SRR1792920,SRR1792921,SRR1792922, SRR1792923,SRR1792931,SRR1792933, SRR1792934,SRR1792937,SRR1792942, SRR1792945,SRR1792947,SRR1792950, SRR1792953,SRR1792955,SRR1792961, SRR1792963,SRR1792964,SRR1792967, SRR1792970,SRR1792972,SRR1792974, SRR1792976,SRR1792978,SRR1792980, SRR1792983,SRR1792992,SRR1792996, SRR1793002,SRR1793004,SRR1793005, SRR1793006,SRR1793010,SRR…	CB4	WS248
Pristionchus pacificus	Pristionchus exspectatus	46	SRR543703,SRR545197,SRR545198,SRR545199, SRR545200,SRR545201,SRR545202,SRR546092, SRR546098,SRR546100,SRR546101,SRR546241, SRR546242,SRR546246,SRR546251,SRR546267, SRR546268,SRR546269,SRR546271,SRR546272, SRR546274,SRR546276,SRR546395,SRR546396, SRR546477,SRR546479,SRR546484,SRR546486, SRR546488,SRR546489,SRR546490,SRR546491, SRR546493,SRR546494,SRR546498,SRR546499, SRR546500,SRR546501,SRR546502,…	Pristionchus Freeze 1	N/A
